# Supplementary material for: Synthesis, Quality Control and Preliminary Activity Evaluation of a New Compound HM475
Source: Molecules. 2023 Apr 27;28(9):3753. doi: 10.3390/molecules28093753 (PMC10180444; doi:10.3390/molecules28093753)
Supplement: Supplementary file 1 [file molecules-28-03753-s001.zip]

Archive with 1 entries (1 files):
- molecules-2329911-supplementary.pdf
